# Supplementary material for: Cardiac Auscultation Lab Using a Heart Sounds Auscultation Simulation Manikin
Source: MedEdPORTAL. 2019 Oct 18;15:10839. doi: 10.15766/mep_2374-8265.10839 (PMC6974355; doi:10.15766/mep_2374-8265.10839)
Supplement: Supplementary file 1 — A. Heart Sounds - Programming List.docx B. Heart Sounds Lab - Facilitator Manual.docx C. Heart Sounds Lab - Student Manual.docx D. Post-Heart Sounds Lab Discussion.docx E. Session Feedback Form.docx [file mep-15-10839-s001.zip]

Archive with 6 entries (6 files):
- _Educational_Summary_Report_10839.pdf
- A. Heart Sounds - Programming List .docx
- B. Heart Sounds Lab - Facilitator Manual.docx
- C. Heart Sounds Lab - Student Manual.docx
- D. Post-Heart Sounds Lab Discussion.docx
- E. Student Feedback Form.docx
